# Supplementary material for: Population Genetics of Phlebotomus papatasi from Endemic and Nonendemic Areas for Zoonotic Cutaneous Leishmaniasis in Morocco, as Revealed by Cytochrome Oxidase Gene Subunit I Sequencing
Source: Microorganisms. 2020 Jul 6;8(7):1010. doi: 10.3390/microorganisms8071010 (PMC7409291; doi:10.3390/microorganisms8071010)
Supplement: Supplementary file 1 [file microorganisms-08-01010-s001.zip]

Archive with 2 entries (2 files):
- suppdataS1.docx
- __MACOSX/._suppdataS1.docx
